# Supplementary material for: Whole-genome assembly and annotation of the bumblebee wax moth, Aphomia sociella
Source: G3 (Bethesda). 2025 Nov 27;16(2):jkaf281. doi: 10.1093/g3journal/jkaf281 (PMC12869067; doi:10.1093/g3journal/jkaf281)
Supplement: jkaf281_Supplementary_Data [file jkaf281_supplementary_data.zip]

Archive with 6 entries (6 files):
- Supplemental_Material_Legends_G3-2025-406283.docx
- Table_S1_G3-2025-406283.xlsx
- Table_S2_G3-2025-406283.xlsx
- Table_S3_G3-2025-406283.xlsx
- Table_S4_G3-2025-406283.xlsx
- Table_S5_G3-2025-406283.xlsx
