# Supplementary material for: Whole-genome assembly and annotation of the bumblebee wax moth, Aphomia sociella
Source: G3 (Bethesda). 2025 Nov 27;16(2):jkaf281. doi: 10.1093/g3journal/jkaf281 (PMC12869067; doi:10.1093/g3journal/jkaf281)
Supplement: jkaf281_Supplementary_Data [file jkaf281_supplementary_data.zip › Table_S1_G3-2025-406283.xlsx]

## Sheet: Table S1 - Assemblies
Stat	Canu (standard)	Canu (1%)	Canu (2%)	Canu (3%)	Final
Genome size (Mb)	1299	1298	1294	1294	675
Number of contigs	2926	2556	1451	1381	347
Contig N50 (Mb)	0.78	1.23	2.58	2.32	4.96
Contig L50	377	258	113	134	30
Coverage	46	46	46	46	64
Inspector (QV)	31.05	32.94	31.66	31.34	46.48
Merqury (QV)	38.13	40.45	39.85	39.66	43.84
Haplotigs (Mb)	-	-	-	-	616
Artifacts (Mb)	-	-	-	-	2.9
BUSCO completeness (%)	96.8	98.6	98.6	98.7	98.3
BUSCO single-copy (%)	12.2	8	6.5	6.6	94.4
BUSCO duplicate (%)	86.4	90.6	92.2	92.1	3.9
BUSCO fragmented (%)	0.5	0.6	0.5	0.5	0.6
BUSCO missing (%)	0.8	0.8	0.8	0.8	1.1
