# Supplementary material for: Whole-genome assembly and annotation of the bumblebee wax moth, Aphomia sociella
Source: G3 (Bethesda). 2025 Nov 27;16(2):jkaf281. doi: 10.1093/g3journal/jkaf281 (PMC12869067; doi:10.1093/g3journal/jkaf281)
Supplement: jkaf281_Supplementary_Data [file jkaf281_supplementary_data.zip › Table_S2_G3-2025-406283.xlsx]

## Sheet: Table S2 - NCBI genomes
Family	Species	GenBank accession number	RefSeq accession number	Assembly level	Genome size (Mb)	Number of chromosomes	Number of scaffolds	Scaffold N50 (Mb)	Number of contigs	Contig N50 (Mb)	GC content (%)	Coverage	BUSCO completeness (%)	BUSCO duplication (%)	Sequencing technology	DOI
Pyralidae	Aphomia sociella	GCA_052324605.1		Scaffold	675.036				347	4.955	36.29	64	98.3	3.9	ONT
Pyralidae	Achroia grisella	GCA_030625045.1	GCF_030625045.1	Contig	442.9				525	3.1	33.5	100	98.5	2.8	ONT+HiSeq
Pyralidae	Acrobasis consociella	GCA_963555685.1		Chromosome	598.4	31	46	20.4	56	19.8	37	45	98.2	0.4	PacBio+Hi-C	10.12688/wellcomeopenres.21553.1
Pyralidae	Acrobasis repandana	GCA_963576875.1		Chromosome	620.4	32	54	22.2	77	20.9	37	36	98.4	0.3	PacBio+Hi-C	10.12688/wellcomeopenres.23665.1
Pyralidae	Acrobasis suavella	GCA_943193695.1		Chromosome	647.3	30	31	23.6	54	22	36.5	26	98.4	0.4	PacBio+Hi-C	10.12688/wellcomeopenres.19506.1
Pyralidae	Amyelois transitella	GCA_032362555.1	GCF_032362555.1	Chromosome	327.4	32	32	11.4	32	11.4	36	82	98.4	0.5	PacBio
Pyralidae	Anerastia lotella	GCA_964291865.1		Chromosome	1079.72	32	169	36.8	692	3.4	37.5	22	97.7	3.5	PacBio+Hi-C	10.12688/wellcomeopenres.23898.1
Pyralidae	Apomyelois bistriatella	GCA_947044815.1		Chromosome	389.6	32	32	13.7	40	13.4	36	70	98.4	0.5	PacBio+Hi-C	10.12688/wellcomeopenres.19306.1
Pyralidae	Cactoblastis cactorum	GCA_020352625.1		Scaffold	411.6		283211	0.0036	348965	0.0026	34	40	51.3	0.8	NovaSeq
Pyralidae	Corcyra cephalonica	GCA_040436485.1		Chromosome	453.4	29	98	16.7	154	12.6	34.5	90	98.4	0.5	PacBio	10.1038/s41597-024-03967-w
Pyralidae	Dioryctria mendacella	GCA_964374295.1		Chromosome	801.4	32	79	27.9	192	12.5	37.5	49	98.4	0.6	PacBio+Hi-C
Pyralidae	Elegia similella	GCA_947532085.1		Chromosome	780.4	30	33	28.7	49	23.1	37.5	32	98.2	0.3	PacBio+Hi-C	10.12688/wellcomeopenres.21213.1
Pyralidae	Endotricha flammealis	GCA_905163395.2		Chromosome	473.9	32	40	16.2	289	3	37	19	98.2	0.4	PacBio+10X+Hi-C	10.12688/wellcomeopenres.19923.1
Pyralidae	Ephestia elutella	GCA_018467065.1		Chromosome	576.9	31	804	19	3121	0.4334	38	129	93.8	3.4	ONT
Pyralidae	Ephestia kuehniella	GCA_921024065.1		Scaffold	354		90445	0.126	109078	0.006	36	1	63.9	0.2
Pyralidae	Euzophera pinguis	GCA_947363495.1		Chromosome	464.7	30	56	17.1	128	7.7	36.5	32	98.3	0.3	PacBio+10X+Hi-C	10.12688/wellcomeopenres.19393.1
Pyralidae	Galleria mellonella	GCA_026898425.1	GCF_026898425.1	Contig	471.9				220	6.4	33.5	42	98.5	1.2	ONT
Pyralidae	Homoeosoma sinuella	GCA_964340625.1		Chromosome	657.4	32	105	22.7	431	3.5	36.5	35	98.2	0.8	PacBio+Hi-C
Pyralidae	Hypsopygia costalis	GCA_937001555.2		Chromosome	817.7	31	47	28.9	74	26.8	37.5	50	98	0.5	PacBio+10X+Hi-C	10.12688/wellcomeopenres.18746.1
Pyralidae	Hypsopygia rubidalis	GCA_965279855.1		Chromosome	1128.02	30	171	39.2	310	11.4	38	35	94.5	0.8	PacBio+Hi-C
Pyralidae	Pempelia palumbella	GCA_964656235.1		Chromosome	756.9	31	31	26.7	247	6.4	36	64	98.4	0.4	PacBio+Hi-C
Pyralidae	Phycita roborella	GCA_964059365.1		Chromosome	710.5	33	51	24.3	379	3.6	36.5	37	97.8	0.5	PacBio+Hi-C	10.12688/wellcomeopenres.23206.1
Pyralidae	Plodia interpunctella	GCA_027563975.2	GCF_027563975.2	Chromosome	291.3	31	45	10.3	71	7.8	35.5	77	98.7	0.5	PacBio
Pyralidae	Pyralis farinalis	GCA_947507595.1		Chromosome	985.7	27	65	39.3	323	7.1	38.5	23	98	0.8	PacBio+Hi-C	10.12688/wellcomeopenres.19641.1
Pyralidae	Pyralis regalis	GCA_965194485.1		Chromosome	1423.64	28	187	54.2	714	6.1	38.5	31	97.8	0.7	PacBio+Hi-C
Pyralidae	Rhodophaea formosa	GCA_963082605.1		Chromosome	616.3	31	36	22.3	94	12.4	37	40	98.4	0.4	PacBio+Hi-C	10.12688/wellcomeopenres.21492.1
Pyralidae	Synaphe punctalis	GCA_965276045.1		Chromosome	644	26	121	25.7	173	15.8	35.5	42	98.1	0.6	PacBio+Hi-C
Pyralidae	Zophodia grossulariella	GCA_965234215.1		Chromosome	425.7	31	134	15	207	10.5	36.5	94	98.2	0.6	PacBio+Hi-C
Bombycidae	Bombyx mori	GCA_014905235.2	GCF_014905235.1	Chromosome	460.3	28	696	16.8	762	12.2	38.5	140	98.1	1	PacBio+HiSeq
Crambidae	Agriphila tristella	GCA_928269145.1		Chromosome	801.8	23	62	51.7	149	15.3	37	29	97.9	0.7	PacBio+10X+Hi-C	10.12688/wellcomeopenres.18568.1
Micropterigidae	Micropterix aruncella	GCA_944548615.1		Chromosome	1079.2	31	826	35.3	4032	0.5404	37	18	81.3	1.9	PacBio+10X+Hi-C
Papilionidae	Papilio xuthus	GCA_000836235.2	GCF_000836235.2	Scaffold	223.5		4763	6.4	9310	0.1388	34	300	97.8	0.2	HiSeq
Plutellidae	Plutella xylostella	GCA_932276165.1	GCF_932276165.1	Chromosome	323.3	31	33	11.3	39	11	38.5	77	98.4	0.5	PacBio+10X+Hi-C	10.12688/wellcomeopenres.20006.1
