# Supplementary material for: Whole-genome assembly and annotation of the bumblebee wax moth, Aphomia sociella
Source: G3 (Bethesda). 2025 Nov 27;16(2):jkaf281. doi: 10.1093/g3journal/jkaf281 (PMC12869067; doi:10.1093/g3journal/jkaf281)
Supplement: jkaf281_Supplementary_Data [file jkaf281_supplementary_data.zip › Table_S3_G3-2025-406283.xlsx]

## Sheet: Table S3 - Plastic genes
Locus tag	Gene name	Product
ACR2FA_000162		acidic juvenile hormone-suppressible protein 1
ACR2FA_000163		arylphorin subunit alpha
ACR2FA_000140		arylphorin subunit alpha
ACR2FA_000197		cytochrome P450 4V2
ACR2FA_000614		cytochrome P450 9e2-like
ACR2FA_000635		cytochrome P450 CYP12A2
ACR2FA_000693	sad	Cytochrome P450 family protein sad
ACR2FA_000705		cytochrome P450 9e2-like
ACR2FA_000857	Cyp6ae22	cytochrome P450 monooxygenase CYP6AE22
ACR2FA_002081		cytochrome P450 4C1-like
ACR2FA_002082		cytochrome P450 4C1-like
ACR2FA_002083		cytochrome P450 4C1-like
ACR2FA_002213	CYP338A1	cytochrome P450 338A1
ACR2FA_002319		NADPH--cytochrome P450 reductase-like
ACR2FA_002341	phtm	cytochrome P450 enzyme phantom
ACR2FA_002435	Cyp18a1	cytochrome P450 18a1
ACR2FA_002602		putative cytochrome P450 49a1
ACR2FA_002756	Cpr	Cytochrome P450 reductase
ACR2FA_002812		cytochrome P450 6a2
ACR2FA_002924		cytochrome P450 6B6-like
ACR2FA_003005		cytochrome P450 4C1-like
ACR2FA_003033		cytochrome P450 4V2-like
ACR2FA_003034		cytochrome P450 4C1-like
ACR2FA_003053	dib	Cytochrome P450 302a1%2C mitochondrial
ACR2FA_003067		cytochrome P450 6B6-like
ACR2FA_003212		putative cytochrome P450 49a1
ACR2FA_003731		cytochrome P450 4C1-like
ACR2FA_003913		cytochrome P450 CYP12A2-like
ACR2FA_004002		cytochrome P450 6a2-like
ACR2FA_004015		cytochrome P450 4C1-like
ACR2FA_004023		cytochrome P450 4C1-like
ACR2FA_004181		cytochrome P450 6B5-like
ACR2FA_004285		putative cytochrome P450 4p3
ACR2FA_004360		cytochrome P450 6a2-like
ACR2FA_004403		cytochrome P450 6B7-like
ACR2FA_004433		cytochrome P450 6B6-like
ACR2FA_004434		cytochrome P450 6B6-like
ACR2FA_004777	shd	cytochrome P450 family 24 subfamily A member shade
ACR2FA_005300		cytochrome P450 4C1-like
ACR2FA_005301		cytochrome P450 4C1-like
ACR2FA_005303	Cyp9g3	cytochrome P450 9G3
ACR2FA_005315		cytochrome P450 9e2-like
ACR2FA_005317		cytochrome P450 9e2-like
ACR2FA_005323	Cyp305b1	cytochrome P450 Cyp305B1
ACR2FA_005355		putative cytochrome P450 9f2
ACR2FA_005373		cytochrome P450 6a8-like
ACR2FA_005535		cytochrome P450 6B6-like
ACR2FA_005552		cytochrome P450 6B7-like
ACR2FA_005967	Cyp4g15	Cytochrome P450 4g15
ACR2FA_006280	Cyp366a1	cytochrome P450 CYP366A1
ACR2FA_006700	Cyp4l6	cytochrome P450 CYP4L6
ACR2FA_007232		cytochrome P450 6B6-like
ACR2FA_007477		cytochrome P450 6k1-like
ACR2FA_007478		cytochrome P450 6k1-like
ACR2FA_007625		cytochrome P450 6B1
ACR2FA_007789		cytochrome P450 CYP12A2-like
ACR2FA_007800		cytochrome P450 CYP12A2-like
ACR2FA_007811		cytochrome P450 CYP12A2-like
ACR2FA_007840		cytochrome P450 6B2-like
ACR2FA_007842		cytochrome P450 6B2-like
ACR2FA_008694	Cyp339a1	cytochrome P450 CYP339A1
ACR2FA_008828		putative cytochrome P450 49a1
ACR2FA_009533		cytochrome P450 6B6-like
ACR2FA_009539		putative cytochrome P450 6a17
ACR2FA_009869		cytochrome P450 4c3-like
ACR2FA_010429	Cyp303a1	Probable cytochrome P450 303a1
ACR2FA_011503		putative cytochrome P450 304a1
ACR2FA_011624		putative cytochrome P450 304a1
ACR2FA_012224	Cyp332a1	cytochrome P450 CYP332A1
ACR2FA_012438	Cyp6ab5	cytochrome P450
ACR2FA_012636	P450	cytochrome P450
ACR2FA_012730		cytochrome P450 9e2-like
ACR2FA_012731		cytochrome P450 9e2-like
ACR2FA_012732		cytochrome P450 9e2-like
ACR2FA_012734		cytochrome P450 9e2-like
ACR2FA_012735		cytochrome P450 9e2-like
ACR2FA_012814	CYP49A1	probable cytochrome P450 49a1-like
ACR2FA_012943		putative cytochrome P450 301a1%2C mitochondrial
ACR2FA_003120		long-chain fatty acid transport protein 4
ACR2FA_003154		long-chain fatty acid transport protein 4
ACR2FA_003134	Fatp	fatty acid transport protein
ACR2FA_007828	Fatp3	Fatty acid transport protein 3
ACR2FA_008274	Acsl	Acyl-CoA synthetase long-chain
ACR2FA_004455	Acsf3	Acyl-CoA synthetase family member 3
ACR2FA_001671		medium-chain acyl-CoA ligase ACSF2%2C mitochondrial-like
ACR2FA_006390		medium-chain acyl-CoA ligase ACSF2%2C mitochondrial-like
ACR2FA_002271	CPT2	Carnitine palmitoyltransferase 2
ACR2FA_003435	whd	carnitine O-palmitoyltransferase whd
ACR2FA_006888	CRAT	Carnitine O-Acetyl-Transferase
ACR2FA_008081	colt	carnitine/acylcarnitine carrier protein colt%2C mitochondrial
ACR2FA_005013	Acadvl	Acyl-CoA dehydrogenase very long chain
ACR2FA_006758		short-chain specific acyl-CoA dehydrogenase%2C mitochondrial
ACR2FA_012425	Mcad	Medium-chain acyl-CoA dehydrogenase
ACR2FA_001541	Echs1	Enoyl-CoA hydratase%2C short chain 1
ACR2FA_009732	Sc2	trans-2%2C3-enoyl-CoA reductase Sc2
ACR2FA_003766		3-hydroxyacyl-CoA dehydrogenase type-2
ACR2FA_008483	3HCD	3-hydroxyacyl-CoA dehydrogenase
ACR2FA_011124		3-hydroxyacyl-CoA dehydrogenase type-2
ACR2FA_006533		3-ketoacyl-CoA thiolase%2C mitochondrial
ACR2FA_006540		3-ketoacyl-CoA thiolase%2C mitochondrial
