# Supplementary material for: Whole-genome assembly and annotation of the bumblebee wax moth, Aphomia sociella
Source: G3 (Bethesda). 2025 Nov 27;16(2):jkaf281. doi: 10.1093/g3journal/jkaf281 (PMC12869067; doi:10.1093/g3journal/jkaf281)
Supplement: jkaf281_Supplementary_Data [file jkaf281_supplementary_data.zip › Table_S4_G3-2025-406283.xlsx]

## Sheet: Table S4 - Pheromone genes
Locus tag	Gene name	Product
ACR2FA_000496		gustatory and odorant receptor 22
ACR2FA_000561	Obp59a	Odorant-binding protein 59a
ACR2FA_001876	Orco	odorant receptor co-receptor
ACR2FA_001930		odorant receptor 23a-like
ACR2FA_003897		general odorant-binding protein 19d
ACR2FA_003898	Obp99a	Odorant-binding protein 99a
ACR2FA_003899		general odorant-binding protein 28a-like
ACR2FA_003901	Obp4	odorant-binding protein 4
ACR2FA_003918		general odorant-binding protein 72
ACR2FA_003944		general odorant-binding protein 72-like
ACR2FA_003945		general odorant-binding protein 72-like
ACR2FA_004341	Obp73a	Odorant-binding protein 73a
ACR2FA_005272		odorant receptor 85b
ACR2FA_006457	Or85e	Odorant receptor 85e
ACR2FA_006479		general odorant-binding protein 1-like
ACR2FA_006480	GOBP2	general odorant binding protein 2
ACR2FA_006483		general odorant-binding protein 1-like
ACR2FA_007574		odorant receptor 67c-like
ACR2FA_007575		odorant receptor 4-like
ACR2FA_009283		odorant receptor 94b
ACR2FA_009290		odorant receptor Or1-like
ACR2FA_009507		general odorant-binding protein 69a
ACR2FA_010405	Obp3	odorant-binding protein 3
ACR2FA_011038		general odorant-binding protein 69a-like
ACR2FA_011137		general odorant-binding protein 69a-like
ACR2FA_011474		general odorant-binding protein 83a
ACR2FA_011500		odorant receptor 10-like
ACR2FA_011502		odorant receptor 67c-like
ACR2FA_012231		odorant receptor 4
ACR2FA_012236		odorant receptor 4
ACR2FA_012842		general odorant-binding protein 19d
ACR2FA_012857	Obp2	odorant-binding protein 2
ACR2FA_001571	Pbanr	pheromone biosynthesis activating neuropeptide receptor
ACR2FA_006481		pheromone-binding protein-like
ACR2FA_006482	Pbp3	pheromone binding protein 3
ACR2FA_010037	PBAN	pheromone biosynthesis activating neuropeptide
ACR2FA_000478	CSP16	chemosensory protein 16
ACR2FA_000818	acj6	abnormal chemosensory protein 6
ACR2FA_002558	CSP6	chemosensory protein 6
ACR2FA_002573	CSP8	chemosensory protein 8
ACR2FA_002612	CSP7	chemosensory protein 7
ACR2FA_002622	CSP11	chemosensory protein 11
ACR2FA_002734	CSP1	chemosensory protein 1
ACR2FA_002738	CSP13	chemosensory protein 13
ACR2FA_002739	CSP14	chemosensory protein 14
ACR2FA_002740	CSP15	chemosensory protein 15
ACR2FA_003869		sensory neuron membrane protein 1-like
ACR2FA_005753		sensory neuron membrane protein 2
ACR2FA_007162	east	enhanced adult sensory threshold
ACR2FA_009347	CSP9	chemosensory protein 9
ACR2FA_010800		sensory neuron membrane protein 1-like
