# Supplementary material for: Whole-genome assembly and annotation of the bumblebee wax moth, Aphomia sociella
Source: G3 (Bethesda). 2025 Nov 27;16(2):jkaf281. doi: 10.1093/g3journal/jkaf281 (PMC12869067; doi:10.1093/g3journal/jkaf281)
Supplement: jkaf281_Supplementary_Data [file jkaf281_supplementary_data.zip › Table_S5_G3-2025-406283.xlsx]

## Sheet: Table S5 - Immune genes
Locus tag	Gene name	Product
ACR2FA_000782		toll-like receptor Tollo
ACR2FA_000813	Toll-6	Toll-like receptor 6
ACR2FA_000841		toll-like receptor 7
ACR2FA_000926		toll-like receptor Tollo
ACR2FA_000942	Tollo	Toll-like receptor Tollo
ACR2FA_000964		toll-like receptor Tollo
ACR2FA_001367		evolutionarily conserved signaling intermediate in Toll pathway%2C mitochondrial-like
ACR2FA_004332	spz5	spatzle 5 Toll-1 receptor
ACR2FA_004833		evolutionarily conserved signaling intermediate in Toll pathway%2C mitochondrial-like
ACR2FA_004909	tok	tolloid-like protein 1 tolkin
ACR2FA_007308		protein toll-like
ACR2FA_007524		toll-like receptor 7
ACR2FA_009028		toll-like receptor 2 type-2
ACR2FA_009522		protein toll-like
ACR2FA_010255		protein toll-like
ACR2FA_010258		protein toll-like
ACR2FA_010490		toll-like receptor 2 type-1
ACR2FA_010577		toll-like receptor 1
ACR2FA_010590	Neto	Neuropilin and tolloid-like
ACR2FA_011041		protein toll-like
ACR2FA_011100		protein toll-like
ACR2FA_012898		toll-interacting protein
ACR2FA_009412		interleukin-1 receptor-associated kinase 4
ACR2FA_010808		interleukin enhancer-binding factor 2 homolog
ACR2FA_004132		myeloid differentiation primary response protein MyD88
ACR2FA_002916	Sarm	sterile alpha and armadillo motif
